# Supplementary material for: Antimicrobial Agent against Methicillin-Resistant Staphylococcus aureus Biofilm Monitored Using Raman Spectroscopy
Source: Pharmaceutics. 2023 Jul 12;15(7):1937. doi: 10.3390/pharmaceutics15071937 (PMC10384418; doi:10.3390/pharmaceutics15071937)
Supplement: Supplementary file 1 [file pharmaceutics-15-01937-s001.zip]

Archive with 1 entries (1 files):
- pharmaceutics-2491480-supplementary.pdf
